# Supplementary material for: A plant resource and experiment management system based on the Golm Plant Database as a basic tool for omics research
Source: Plant Methods. 2008 May 21;4:11. doi: 10.1186/1746-4811-4-11 (PMC2409336; doi:10.1186/1746-4811-4-11)
Supplement: Additional file 3 — Samplecomposer. The zip-file contains the source code and a demo version of the sample composer and the controlled vocabulary for organ and treatment as csv files. [file 1746-4811-4-11-S3.zip]

Archive with 5 entries (5 files):
- OBO_organs.txt
- OBO_treatments.txt
- readme.txt
- SampleComposerOfflineDemo.zip
- source.zip
