# Supplementary material for: A plant resource and experiment management system based on the Golm Plant Database as a basic tool for omics research
Source: Plant Methods. 2008 May 21;4:11. doi: 10.1186/1746-4811-4-11 (PMC2409336; doi:10.1186/1746-4811-4-11)
Supplement: Additional file 3 — Samplecomposer. The zip-file contains the source code and a demo version of the sample composer and the controlled vocabulary for organ and treatment as csv files. [file 1746-4811-4-11-S3.zip › OBO_organs.txt]

adult leaf	Adult leaves are characterized by particular anatomical traits namely, wax and trichome distribution, presence or absence of epidermal cell types, cell wall shape and biochemistry. [GR:pj, MaizeGDB:lv] PO:0006340
aerial tuber	An axillary shoot with a swollen stem. [POC:curators] PO:0004548
androecium (sensu Zea)	Collectively the stamens of one floret of a maize plant. [GR:pj] PO:0006471
anther (sensu Poaceae)	The pollen-bearing part of a stamen of a grass floret. [GR:pj] PO:0006442
anther (sensu Zea)	The pollen-bearing part of a stamen of a maize floret. [GR:pj] PO:0006473
anther wall (sensu Poaceae)	A multicellular layer with outer epidermis and an inner endothecium of an anther of a grass stamen. [GR:pj] PO:0006445
anther wall (sensu Zea)	A multicellular layer with outer epidermis and an inner endothecium of an anther of a maize stamen. [GR:pj] PO:0006477
apical hook	Hook-like structure which develops at the apical part of the hypocotyl in dark-grown seedlings in dicots. [TAIR:ki] PO:0000012
aril	A structure associated with and often partly or wholly covering a seed and developed from the funicle or raphe. [APWeb:Glossary] PO:0009090
auricle	Outgrowth at the base of a leaf blade that may wrap around the stem. [GR:pj] PO:0020106
axillary bud	Bud formed in the axil of a leaf or shoot. [POC:curators] PO:0004709
axillary floral bud	Bud formed in the axil of a leaf or shoot that develops into a flower. [POC:curators] PO:0004710
axillary inflorescence bud	Bud formed in the axil of the a leaf or shoot that develops into an inflorescence. [POC:curators] PO:0004711
axillary shoot	The shoot developing from the axillary bud meristem. [GR:pj] PO:0006343
axillary vegetative bud	Bud formed in the axil of the a leaf or shoot that develops into a long or short shoot and/or leaf(s). [POC:curators] PO:0004712
bract	A leaf, usually different in form from the foliage leaves, subtending a flower or inflorescence. [APWeb:Glossary] PO:0009055
bud	Undeveloped shoot. [POC:curators] PO:0000055
bud scale	A reduced leaf surrounding a dormant bud. [UMSL:tk] PO:0020054
callus	A tissue formed as a result of wounding, or a tissue developing in a tissue culture. [GR:pj] PO:0005052
carpel	A megasporophyll, almost always at the center of a flower, its margins more or less fused together or with other carpels to enclose the ovule(s). [APWeb:Glossary] PO:0009030
carpel (sensu Poaceae)	A megasporophyll at the center of a grass floret enclosing the ovule. [GR:pj] PO:0006455
carpel (sensu Zea)	A megasporophyll at the center of a maize floret enclosing the ovule. [GR:pj] PO:0006470
carpel primordium	The very first appearance of a carpel. It initiates from the carpel anlagen region of the floral meristem. [GR:pj, POC:curators] PO:0004703
cauline leaf	Leaf or pairs/whorls of leaves borne on the stem. [TAIR:ki] PO:0000013
central root cap	The central part of a root cap in which the cells are arranged in longitudinal files. [GR:pj] PO:0020130
central root cap of the lateral root	The central part of a root cap of a lateral root in which the cells are arranged in longitudinal files. [TAIR:ki] PO:0003019
central root cap of the primary root	The central part of a root cap of the primary root in which the cells are arranged in longitudinal files. [TAIR:ki] PO:0003021
chalaza (sensu Poaceae)	Region in the grass ovule where the integuments and the nucellus merge with the funiculus. [GR:pj] PO:0006458
coleoptile	A tubular structure developed at the junction of the cotyledonary sheath with the seedling axis, and surrounding the plumule of a monocot embryo or seedling. [APWeb:Glossary] PO:0020033
coleorhiza	Tissue surrounding the radicle in the embryo or seedling of some monocots. [APWeb:Glossary] PO:0020034
companion cell	A specialized parenchyma cell associated with a sieve-tube member in angiosperm phloem and arising from the same mother cell as the sieve-tube member. [ISBN:0879015322] PO:0000071
compound leaf	A leaf having two or more distinct leaflets that are evident as such from early in development. [APWeb:Glossary] PO:0020043
connective (sensu Poaceae)	The part of the stamen of a grass floret, that connects the microsporangia/pollen sacs. [GR:pj] PO:0006443
connective (sensu Zea)	The part of the stamen of a maize floret, that connects the microsporangia or pollen sacs [GR:pj] PO:0006475
cotyledon	A leaf or leaves formed at the first node of a sporophyte. [APWeb:Glossary, GR:pj] PO:0020030
crown root	Adventitious root formed at the base of the growing stem (known as a crown). [TAIR:ki] PO:0000043
cultured callus	In vitro grown cell aggregates that originated from isolated protoplasts, cell suspensions, or from callus that was induced in sterile medium supplemented by plant growth regulators. [TAIR:ki] PO:0000009
cultured cell	In vitro grown isolated cells and small cell aggregates that proliferate while suspended in liquid sterile medium or spread on a solid agar medium. [TAIR:ki] PO:0000005
cultured embryo	In vitro isolated and maintained mature or immature zygotic embryos, somatic embryos or haploid embryos (derived from male gametophyte). [TAIR:ki] PO:0000010
cultured leaf cell	In vitro grown isolated cells and small cell aggregates that originated from isolated leaf protoplasts (after they re-established cell wall, or from callus that was induced from leaf tissue). [TAIR:ki] PO:0000007
cultured protoplast	In vitro isolated cells from which the entire cell wall has been enzymatically removed. [TAIR:ki] PO:0000006
cultured root cell	In vitro grown isolated cells and small cell aggregates that originated from isolated protoplasts after they re-established cell wall, or from callus that was induced from segment of root. [TAIR:ki] PO:0000008
cultured somatic embryo	An embryo arising from previously differentiated somatic cells in vitro, rather than from fused haploid gametes, i.e., zygote. [TAIR:ki] PO:0000011
cuticle	A layer of fatty material, cutin, rather impervious to water, located on the outer walls of epidermal cells. [ISBN:0471245208] PO:0000022
dermal tissue	Tissue derived from the protoderm that covers the surface of the plant body. [GR:pj, ISBN:0122151704] PO:0009014
egg cell	A non motile cell at the apex of the embryo sac immediately adjacent to the micropyle and associated with the synergid cells. [APWeb:Glossary] PO:0020094
elaiosome	An appendage of a seed, usually rich in oil, attractive to animals, especially ants. [APWeb:Glossary] PO:0020062
elongation zone	The portion of the root that includes small, densely cytoplasmic cells that are dividing and expanding in size. [GR:pj] PO:0020125
embryo	A young sporophyte contained within a seed. [APWeb:Glossary, GR:pj] PO:0009009
embryonic root	Root that is initiated in developing embryo. [TAIR:ki] PO:0000045
endothecium (sensu Poaceae)	The hypodermis of an anther sac of a grass stamen with distinctively thickened walls and involved in its dehiscence. [GR:pj] PO:0006446
epicotyl	The first internode of the stem above the hypocotyl. In literature also used for the entire embryonic axis, consisting of several internodes, above the cotyledonary node. [APWeb:Glossary] PO:0020035
epidermal initial	A relatively unspecialized cell that will give rise to specialized cell types of the epidermis. [TAIR:lr] PO:0000349
epidermis	An outermost cell layer of primary tissues of the plant, sometimes comprised of more than one layer. [GR:pj, ISBN:0080374913] PO:0005679
exothecium (sensu Poaceae)	The epidermis of an anther sac of a grass stamen. [GR:pj] PO:0006447
exothecium (sensu Zea)	The epidermis of an anther sac of a maize stamen. [GR:pj] PO:0006482
fertile lemma	A lemma that encloses a functional flower, with androecium, gynoecium or both. [UMSL:tk] PO:0009041
filament (sensu Poaceae)	The stalk of the stamen of a grass floret. [GR:pj] PO:0006454
filament (sensu Zea)	The stalk of the stamen of a maize floret. [GR:pj] PO:0006474
flag leaf	The last mature leaf before the inflorescence in a cereal crop plant. [GR:pj] PO:0020103
floral bract	Leaf like structure subtending a flower. [Poc:curators] PO:0009034
floral bud	Bud that develops into a flower. [POC:curators] PO:0000056
floret	Small flowers, esp. of the spikelets of Poaceae and Cyperaceae. [APWeb:Glossary] PO:0009082
flower	A heterosporangiate strobilus, typically consisting of androecium, gynoecium, usually surrounded by a perianth and borne on an axis or receptacle. [APWeb:Glossary, GR:pj] PO:0009046
flower primordium	The very first appearance of a flower. [POC:curators] PO:0004706
fruit	The seed-bearing structure in angiosperms, formed from the ovary after flowering. [APWeb:Glossary, Poc:curators] PO:0009001
fruit dehiscence zone	A narrow band of cells that extends along the dehiscent fruit's dehiscence region which upon fruit maturation by drying, undergoes cell separation. This allows the valves to detach from the replum and for the seeds to be dispersed. [TAIR:ki, GR:pj] PO:0004707
fruit pedicel	Basal part of the ultimate branch of the infructescence. [POC:curators] PO:0004536
fruit placenta	A more or less localized region within a fruit to which seeds are attached. [POC:curators] PO:0004535
fruit septum	A thin partition or membrane that divides a cavity or a mass of tissue in the fruit. IT is derived from the carpel septum. [GR:cwt] PO:0005008
funicle (sensu Poaceae)	The stalk which attaches the ovule to the placenta in a grass carpel. [GR:pj] PO:0006466
gametophyte	A haploid plant, or phase of a plant's life cycle, that bears gametes after mitotic events. [APWeb:Glossary] PO:0009004
glume	A \bract\ in the inflorescence of a grass, sedge or similar plant. [APWeb:Glossary, GR:pj] PO:0009039
guard cell	One of a pair of cells flanking the stomatal pore. [ISBN:0471245208] PO:0000293
guard mother cell	Epidermal cell that divides to produce the guard cells. [ISBN:0471245208] PO:0000351
hyperphyll	The unifacial terete apical portion of a monocot cotyledon, sometimes also visible on other leaves. [APWeb:Glossary] PO:0020044
idioblast	OBSOLETE. A cell in a tissue that markedly differs in form, size, or contents from other cells in the same tissue. [ISBN:0471245208] PO:0000283
in vitro cultured cell, tissue and organ	Isolated and grown plant protoplast, cell, tissue and organ, involving, as a common factor, growth of microbe-free plant material in sterile environment, such as sterilized nutrient medium in a test tube or petri dish. [TAIR:ki] PO:0000004
inflorescence	That part of the axial system of plants above the uppermost foliage leaf/pair of foliage leaves that bears flowers. [APWeb:Glossary] PO:0009049
inflorescence axis	The central supporting structure around which flowers are borne. [UMSL:fz] PO:0020122
inflorescence branch pulvinus	Pulvinus of inflorescence branch [GR:cwt] PO:0009017
inflorescence bud	Bud that develops into an inflorescence. [POC:curators] PO:0000057
inflorescence internode	The region of rachis present between the two nodes. [GR:pj] PO:0006326
inflorescence node	The region of the inflorescence axis where the spikelet, flower, floret or the branch is attached. [GR:pj] PO:0006325
infructescence	The grouping or arrangement in which fruits are borne on a plant. [GR:pj] PO:0006342
inner integument (sensu Poaceae)	The innermost of the two layers of tissue that cover the ovule of a grass, contiguous to the nucellus and usually involved in forming the micropyle at the apex. [GR:pj] PO:0006460
integument (sensu Poaceae)	One of the layers of tissue that covers the ovule of a grass carpel, enveloping the nucellus and forming the micropyle at the apex. [GR:pj] PO:0006465
juvenile leaf	Distinct from adult leaves, being characterized by particular anatomical traits namely, wax and trichome distribution, presence or absence of epidermal cell types, cell wall shape and biochemistry. [GR:pj, MaizeGDB:lv] PO:0006339
lateral root	Root developing from the pericycle layer of the primary root. [ISBN:0122151704] PO:0020121
lateral root cap	The part of the root cap that is parallel to the sides of the axis. [ISBN:0122151704] PO:0020131
lateral root cap of the lateral root	In the lateral root, the part of the root cap that is parallel to the sides of the axis. [TAIR:ki] PO:0003020
lateral root cap of the primary root	In the primary root, the part of the root cap that is parallel to the sides of the axis. [TAIR:ki] PO:0003022
lateral root tip	The portion of the lateral root including the meristem and root cap. [TAIR:ki] PO:0000027
leaf	Commonly thought of as one of the three basic parts of the seed plant body, a structure usually of determinate growth, without secondary thickening, and of superficial origin, often flattened and photosynthetic in part, and in the axil of which is found a bud. [APWeb:Glossary] PO:0009025
leaf axil	The angle between the petiole of a leaf and the stem to which it is attached. [GR:cwt] PO:0009023
leaf base	The bottom part of a leaf where it attaches to the stem. [APWeb:Glossary] PO:0020040
leaf epidermis	Epidermal layer of a foliage leaf. [GR:pj] PO:0006016
leaf lamina	The blade of a leaf, usually dorsiventrally flattened, and expanded. [APWeb:Glossary] PO:0020039
leaf lamina abaxial epidermis	The epidermal layer of the abaxial/lower surface of the leaf blade. [TAIR:ki] PO:0000049
leaf lamina adaxial epidermis	The epidermal layer of the adaxial/upper surface of the leaf blade. [TAIR:ki] PO:0000050
leaf lamina epidermis	Epidermal layer of a leaf blade. [TAIR:ki] PO:0000047
leaf lamina vascular system	Vascular system of the leaf lamina. [TAIR:ki] PO:0000048
leaf margin	The margin or edge of the lamina. [UMSL:fz] PO:0020128
leaf rachis	That part of the main axis of a pinnate or more highly compound leaf, that bears leaflets or divisions of the axis. [APWeb:Glossary] PO:0020055
leaf sheath	Any tubular portion of the leaf surrounding the stem, as in the Poaceae. [GR:pj] PO:0020104
lemma	In a grass floret, the lower of two bracts enclosing a flower. [APWeb:Glossary, GR:pj] PO:0009037
ligule	A membranous or hairy appendage on the adaxial/upper surface of a leaf, at the junction between sheath and blade, especially in grasses [APWeb:Glossary] PO:0020105
lodicule	In a grass floret, one of two or three tiny scales or flaps of tissue outside the stamens, possibly representing reduced perianth segments. [APWeb:Glossary] PO:0009036
long cell	A more or less rectangular epidermal cell in which the proximo-distal dimension is several times longer than the transverse dimension. [POC:curators] PO:0004717
long shoot	Shoot in which all or most of the internodes elongate. [APWeb:Glossary] PO:0004702
megaspore (sensu Poaceae)	The larger, in general, of the two kinds of spores produced after meiosis in the life cycle of a grass plant, and on germination giving rise to the female gametophyte (embryo sac). [GR:pj] PO:0006464
megasporocyte (sensu Poaceae)	A diploid (2n) cell that undergoes meiosis and produces four haploid (1n) megaspores in a grass plant. [GR:pj] PO:0006463
megasporophyll	A structure upon which (or in the axil of which) one or more megasporangia are borne; in flowering plants, a carpel. [APWeb:Glossary] PO:0009027
meristem L1	The outermost layer of the shoot apical meristem which gives rise to the shoot epidermis. [GR:pj, PMID:12221985] PO:0009020
meristem L2	The cell layer beneath the L1 layer in the shoot meristem which gives rise to subepidermal tissue. [GR:pj, PMID:12221985] PO:0009021
meristem L3	The multicellular layer beneath the L2 layer in the shoot meristem which gives rise to internal tissues of leaf and stem. [GR:pj, PMID:12221985] PO:0009022
mesophyll	The chloroplast-containing, photosynthetic parenchymatous tissue situated between the two epidermal layers of the leaf or leaf like organs. [GR:pj] PO:0006070
metaxylem	Part of the primary xylem that differentiates after the protoxylem and before the secondary xylem, if any of the latter is formed. [ISBN:047125208] PO:0000372
micropyle (sensu Poaceae)	A small canal through the inner integument(s) at the apex of a grass ovule. [GR:pj] PO:0006461
microsporangium (sensu Poaceae)	Sporangium in the anther of a grass stamen producing microspores, usually many in number. [GR:pj] PO:0006444
microsporangium (sensu Zea)	Sporangium in the anther of a maize stamen producing microspores, usually many in number . [GR:pj] PO:0006476
microspore (sensu Poaceae)	The smaller, in general, of the two kinds of spores produced in the life cycle of a grass plant. It gives rise to the male gametophyte. [GR:pj] PO:0006452
microspore (sensu Zea)	The smaller, in general, of the two kinds of spores produced in the life cycle of a maize plant. It gives rise to the male gametophyte. [GR:pj] PO:0006480
microsporocyte (sensu Poaceae)	A diploid (2n) cell that undergoes meiosis and produces four haploid (1n) microspores in a grass plant. [GR:pj] PO:0006451
microsporocyte (sensu Zea)	A diploid (2n) cell that undergoes meiosis and produces four haploid (1n) microspores in a maize plant. [GR:pj] PO:0006479
microsporophyll	A structure on which one or more microsporangia are borne; in flowering plants, the stamen. [APWeb:Glossary] PO:0009028
mucilage cell	OBSOLETE. Cell containing mucilages or gums or similar carbohydrate material characterized by the property of swelling in water. [ISBN:0471245208] PO:0000373
nectary	A multicellular glandular structure secreting a liquid containing organic substances especially sugars. [GR:pj] PO:0009035
nucellus (sensu Poaceae)	Subepidermal tissue in the ovule of a grass plant surrounding the megasporocyte. [GR:pj] PO:0006462
outer integumet (sensu Poaceae)	One of the two layers of tissue that usually covers the ovule of a grass, contiguous to the inner integument and usually involved in forming the micropyle at the apex. [GR:pj] PO:0006459
ovary (sensu Poaceae)	The basal portion of a carpel that encloses the ovule(s) in a grass floret. [GR:pj] PO:0006456
ovary placenta (sensu Poaceae)	The region within an ovary to which ovules are attached in a grass carpel. [GR:pj] PO:0006467
ovule (sensu Poaceae)	A stalked or sessile structure in a grass carpel within which one or more megaspores are formed and later the female gametophyte or embryo sac develops. [GR:pj] PO:0006457
palea	In a grass floret, the upper of the two bracts enclosing a flower. [APWeb:Glossary, GR:pj] PO:0009038
palmate leaf	A once-compound leaf divided into several leaflets which arise at the same point, there being no rachis. [APWeb:Glossary] PO:0020046
parenchyma cell	A relatively unspecialized cell with a nucleate protoplast. [ISBN:0471245208] PO:0000074
pavement cell	Epidermal cell with characteristic sinuous anticlinal cell walls that overall give a jigsaw like appearance to the leaf epidermis. [ISBN:087694289] PO:0000332
pedicel	Basal part of the ultimate branch of the inflorescence. [APWeb:Glossary] PO:0009052
peduncle	The stalk of an inflorescence; that part of the inflorescence below the first flower or inflorescence branch and above the last foliage leaf/pair of foliage leaves. [APWeb:Glossary] PO:0009053
perisperm	Diploid nutritive tissue in an angiospermous seed derived from nucellar tissue. [APWeb:Glossary] PO:0020058
petal	A member of the corolla, the inner whorl of non-fertile parts surrounding the fertile organs of a flower, usually soft and colored conspicuously. [APWeb:Glossary] PO:0009032
petiole	The stalk of a leaf. [APWeb:Glossary, GR:pj] PO:0020038
petiole epidermis	Epidermal layer of a leaf petiole. [TAIR:ki] PO:0000051
phloem mother cell	A cell derived from vascular cambium which is destined to differentiate into secondary phloem. [POC:curators] PO:0000400
photosynthetic cell	OBSOLETE. A chloroplast-containing cell engaged in photosynthesis. [ISBN:0471245208] PO:0004008
pinnate leaf	A once-compound leaf with leaflets borne along a rachis. [APWeb:Glossary] PO:0020045
placentoid (sensu Poaceae)	An inpushing of the anther wall of a grass stamen. [GR:pj] PO:0006448
placentoid (sensu Zea)	An inpushing of the anther wall of a maize stamen. [GR:pj] PO:0006483
plant cell	Structural and physiological unit of a plant consisting of the cytoplasm, protoplast and cell wall; in nonliving state, of cell wall only, or cell wall and some nonliving inclusions. [GR:pj, ISBN:0471245208] PO:0009002
plumule	The somewhat differentiated terminal bud in several embryo types above the cotyledonary node, in which one or more internodes and leaves or scales can be discerned in a primordial stage. [APWeb:Glossary] PO:0020032
pollen tube	A tubular cell extension formed by the germinating pollen grain; carries the male gametes into the ovule. [ISBN:0471245208] PO:0006345
pollen tube tip	Tip portion of the pollen tube that is rapidly growing. [TAIR:ki] PO:0000028
pollen wall	OBSOLETE\: Complex wall surrounding the micrsopore. [UMSL:fz] PO:0020059
primary root	The root which develops directly from the embryonic radicle. [ISBN:0122151704] PO:0020127
primary root tip	The portion of the primary root including the meristem and root cap. [TAIR:ki] PO:0000026
primary shoot	The shoot developing from the embryonic shoot apical meristem. [UMSL:fz] PO:0006341
prop root	Adventitious root formed at stem nodes above the ground and growing directly into the soil. [TAIR:ki] PO:0000044
quiescent center	Hemispherically shaped aggregation of mitotically and metabolically inactive cells positioned behind the root cap. [ISBN:0122151704] PO:0020149
radicle	The radicle is the basal continuation of the hypocotyl in an embryo and gives rise to the root system of the adult plant; sometimes more or less abortive. [APWeb:Glossary] PO:0020031
root	An axial system which is usually underground and more or less positively geotropic, does not bear leaves and only rarely shoots, is endogenous in origin, indeterminate in growth and often with secondary thickening. [APWeb:Glossary] PO:0009005
root borne shoot	Shoot that is initiated from a root. [POC:curators] PO:0004544
root cap	A group of cells that covers the apical meristem of the root. [APWeb:Glossary] PO:0020123
root cap of the lateral root	A group of cells that covers the apical meristem of the lateral root. [TAIR:ki] PO:0003018
root cap of the primary root	A group of cells that covers the apical meristem of the primary root. [TAIR:ki] PO:0003017
root hair tip	Tip portion of an outgrowth of a root epidermal cell. [TAIR:ki] PO:0000029
root nodule	Enlargement or swelling on the roots of plants, particularly in the Fabaceae, inhabited by nitrogen-fixing bacteria. [ISBN:0471245208] PO:0003023
root stele	The central column of primary vascular tissue in the root and any tissue that it surrounds. [APWeb:Glossary] PO:0020124
root tip	The portion of the root including the meristem and root cap. [TAIR:ki] PO:0000025
rosette leaf	One of multiple leaves borne in a rosette - a group of leaves, generally borne at the base of the plant, that are separated by very short internodes. [TAIR:ki] PO:0000014
scutellum	A more or less shield-shaped and absorptive portion of an embryo of grasses, probably a modified cotyledon. [APWeb:Glossary] PO:0020110
seed	A propagating organ formed in the reproductive cycle of gymnosperms and angiosperms, derived from the ovule and enclosing an embryo. [APWeb:Glossary, GR:pj] PO:0009010
seminal root	Root formed within the scutelar node of the embryo in some monocotyledonous plants. [TAIR:ki] PO:0000046
sepal	A member of the (usually green) outer whorl of non-fertile parts surrounding the fertile organs of a flower. [APWeb:Glossary] PO:0009031
sepal primordium	The very first appearance of a sepal. [POC:curators] PO:0004704
septum	A thin partition or membrane that divides a cavity or a mass of tissue, e.g., in anther, ovary or fruit. [APWeb:Glossary] PO:0000030
shoot	Part of the sporophyte composed of the stems and leaves, and includes shoot apical meristems. [Poc:curators] PO:0009006
shoot borne root	Post-embryonic root developed from shoot tissue. [GR:pj, TAIR:ki] PO:0000042
shoot borne shoot	Shoot that is initiated from a shoot. [POC:curators] PO:0004545
shoot internode	The region of the shoot present between the two shoot nodes. [GR:pj] PO:0005005
shoot node	The region of the shoot where the spikelet, flower, floret, branch, bud and/or leaves are attached. [GR:pj] PO:0005004
short cell	An isodiametric epidermal cell. [POC:curators] PO:0004718
short shoot	Shoot in which the internodes elongate little or at all, bearing reproductive structures and/or leaves. [APWeb:Glossary] PO:0004701
sieve tube member	One of the series of cells that make up a sieve tube; it shows a more or less pronounced differentiation between sieve plates (wide pores) and lateral sieve areas (narrow pores). [ISBN:0471245208] PO:0000289
simple leaf	A leaf in which the lamina is undivided. [Poc:curators] PO:0020042
spikelet	Ultimate and congested inflorescence branch of the grasses. [APWeb:Glossary] PO:0009051
sporophyll	A leaf-like organ on which one or more sporangia are borne. [APWeb:Glossary] PO:0009026
sporophyte	A plant or phase of a life cycle that bears spores formed by meiosis. [APWeb:Glossary] PO:0009003
stamen	A microsporophyll bearing one or more microsporangia. [APWeb:Glossary] PO:0009029
stamen (sensu Poaceae)	A microsporophyll, bearing four microsporangia in a grass floret. [GR:pj] PO:0006441
stamen (sensu Zea)	A microsporophyll bearing four microsporangia in a maize floret. [GR:pj] PO:0006472
stamen primordium	The very first appearance of a stamen. [POC:curators] PO:0004705
stem	The axial system of plants that bears leaves and buds. [APWeb:Glossary] PO:0009047
stem trichome	Trichome on/from the epidermis of the stem. [TAIR:donghui, PMID:17217456] PO:0005003
stem vascular system	Vascular tissues in their specific arrangements in the stem [TAIR:ki] PO:0000039
sterile lemma	A bract in the position of a lemma, but not enclosing floral organs [UMSL:tk] PO:0009040
stigma	Part of a carpel or group of fused carpels on which the pollen germinates, usually apical. [APWeb:Glossary, TAIR:lr] PO:0009073
stigma (sensu Poaceae)	The apical part of a carpel of a grass floret on which the pollen germinates. [GR:pj] PO:0006468
stipule	One of (usually) a pair of appendages at the bases of leaves in many broad-leaved angiosperms. [APWeb:Glossary] PO:0020041
stolon	A slender, prostrate or trailing above-ground stem which produces roots and sometimes erect shoots at its nodes. [APWeb:Glossary] PO:0003024
stomatal complex	An opening in the epidermis of leaves and stems bordered by two guard cells and serving in gas exchange. [ISBN:0471245208] PO:0002000
stomium (sensu Poaceae)	A fissure in the anther lobe through which the pollen is released in grasses. [GR:pj] PO:0006449
style	An elongated part of a carpel or group of fused carpels between the ovary and the stigma, and through which the pollen tube grows. [APWeb:Glossary, TAIR:lr] PO:0009074
style (sensu Poaceae)	An elongated part of a carpel between the ovary and the stigma of a grass floret, through which the pollen tube grows. [GR:pj] PO:0006469
subterranean tuber	A swollen rhizome or a part of the rhizome with determinate growth. [POC:curator] PO:0004547
suspensor	A nearly always single file of cells at the base of the embryo derived from the basal cell. [GR:pj] PO:0020108
tapetum (sensu Poaceae)	Innermost part of the anther wall, involved in the nutrition of the pollen in grasses. [GR:pj] PO:0006450
tapetum (sensu Zea)	Innermost part of the anther wall, involved in the nutrition of the pollen in maize. [GR:pj] PO:0006484
tassel	The functionally-staminate flowering structure that terminates the stem of a Zea mays plant. [MaizeGDB:lv] PO:0020126
tassel floret	Flowers of the spikelets of maize tassel. [GR:pj] PO:0006310
tassel pedicellate spikelet	Ultimate inflorescence branch of the maize tassel with a pedicel, developing from the spikelet pair meristem. [GR:pj] PO:0006312
tassel sessile spikelet	Ultimate inflorescence branch of the maize tassel without a pedicel, developing from the spikelet pair meristem. [GR:pj] PO:0006311
tassel spikelet	Ultimate inflorescence branch of the maize tassel. [GR:pj] PO:0006309
tepal	A perianth segment in a flower in which there are two whorls of such segments, but all are similar in appearance. [APWeb:Glossary] PO:0009033
terminal bud	Bud formed at the apex of shoot. [POC:curators] PO:0004713
testa	That part of the seed coat that develops from the outer integument, or from the single integument when there is only one. [APWeb:Glossary, ISBN:0080374913] PO:0020057
theca (sensu Poaceae)	A part of the anther of a grass stamen consisting of paired sporangia that dehisce down a common slit. [GR:pj] PO:0006453
theca (sensu Zea)	A part of the anther of a maize stamen consisting of paired sporangia that dehisce down a common slit. [GR:pj] PO:0006478
tracheary element	General term for any water conducting cell, tracheid or vessel member. [ISBN:0471245208] PO:0000290
transfer cell	A cell with wall ingrowths (or invaginations) that increase the surface of the plasmalemma. [ISBN:0471245208] PO:0000078
trichoblast	The smaller cell produced by the asymmetric division of a root epidermal cell that gives rise to a root hair. [ISBN:0471245208] PO:0000262
trichome	An outgrowth from the epidermis varying in size and complexity and including hairs, scales, and other structures; may be glandular. [ISBN:0471245208, TAIR:ki] PO:0000282
tuber	Swollen storage shoot with determinate growth. [POC:curators] PO:0004543
vascular bundle	A unit strand of the vascular system containing the vascular tissues, xylem and phloem. In addition vascular cambium is often present. [GR:pj] PO:0005020
vascular system	Total of the vascular tissues in their specific arrangement in a plant or plant organ. [ISBN:0471245208] PO:0000034
vascular tissue	Conducting tissues made up of xylem and phloem. [APWeb:Glossary] PO:0009015
vegetative bud	Bud that develops into a long or short shoot. [POC:curators] PO:0000058
whole plant	The entire plant, including roots, shoots and leaves, at any stage of its life cycle. [TAIR:ki] PO:0000003
xylem	vascular tissue whose principal function is the upward translocation of water and solutes. [GR:pj] PO:0005352
zygote	Diploid cell produced by the fusion of sperm cell nucleus and egg cell. [TAIR:ki] PO:0000423
