# Supplementary material for: A plant resource and experiment management system based on the Golm Plant Database as a basic tool for omics research
Source: Plant Methods. 2008 May 21;4:11. doi: 10.1186/1746-4811-4-11 (PMC2409336; doi:10.1186/1746-4811-4-11)
Supplement: Additional file 3 — Samplecomposer. The zip-file contains the source code and a demo version of the sample composer and the controlled vocabulary for organ and treatment as csv files. [file 1746-4811-4-11-S3.zip › OBO_treatments.txt]

13C isotope labelling	The material was grown in the presence of >99 % 13CO2 [GR:pj] id: MPI-Term
15N isotope labelling	The material was grown in the presence of >99 % 15N [GR:pj] id: MPI-Term
1-naphthaleneacetic acid	The treatment involving use of 1-naphthaleneacetic acid growth hormone/herbicide to study various types of responses on its extrinsic and/or intrinsic application. [CAS:[68-87-3], GR:pj] id: EO:0007204
2,4-dichlorophenoxyacetic acid	The treatment involving use of 2,4-D growth hormone/herbicide to study various types of responses on its extrinsic and/or intrinsic application. [GR:pj, CAS:94-75-7] id: EO:0007180
5-methyltryptophan	id: EO:0007408
abscisic acid regimen	STreatment involving the use of abscisic acid (or its homolog) growth hormone to study various types of responses on its extrinsic and/or intrinsic application. [GR:pj] id: EO:0007105
acetaldehyd	The material was treated with acetaldehyd [GR:pj] id: MPI-Term
acidic pH soil environment	The treatment involving an exposure to acidic pH levels of soil growth media. [GR:pj] id: EO:0007059
air temperature regimen	The treatment involving an exposure to wind with varying degree of temperature, which may depend on the study type or the regional environment. [GR:pj] id: EO:0007161
aluminum nutrient regimen	The treatment involving exposure of plant to aluminium as supplement to study various types of responses. [GR:pj] id: EO:0007306
ammonium nitrate regimen	Treatment involving the use of ammonium nitrate supplement to study various types of responses. [GR:pj] id: EO:0007090
ammonium sulfate regimen	Treatment involving the use of ammonium sulfate supplement to study various types of responses. [GR:pj] id: EO:0007097
anaerobic environment	The use of conditions in which gaseous or dissolved oxygen is absent (devoid of dioxygen) to study various types of responses on their extrinsic and/or intrinsic stimulus. [GR:pj] id: EO:0007025
antibiotic regimen	Treatment involving the use of antibiotic for selection purposes. [GR:pj] id: EO:0007041
auxin regimen	Treatment involving the use of auxin (or its homolog) growth hormone to study various types of responses on its extrinsic and/or intrinsic application. [GR:pj] id: EO:0007074
basic pH soil environment	The treatment involving an exposure to basic pH levels of soil growth media. [GR:pj] id: EO:0007062
boric acid	The treatment involving use of boric acid for mutagenesis process. [GR:pj] id: EO:0007540
boron nutrient regimen	The treatment involving exposure of plant to micronutrient boron as supplement to study various types of responses. [GR:pj] id: EO:0007273
brassinosteroid	id: EO:0007409
calcium nitrate regimen	Treatment involving the use of calcium nitrate supplement to study various types of responses. [GR:pj] id: EO:0007095
calcium nutrient regimen	The treatment involving exposure of plant to macronutrient calcium as supplement to study various types of responses. [GR:pj] id: EO:0007297
carbon nutrient regimen	The treatment involving exposure of plant to carbon source as supplement to study various types of responses. [GR:pj] id: EO:0007303
cerebroside elicitor	id: EO:0007410
chemical fertilizer regimen	Treatment involving the use of inorganic fertilizer and its components as supplements to study various types of responses. [GR:pj] id: EO:0007086
chemical mutagen	The treatment involving use of mutagen for the mutagenesis process. [GR:pj] id: EO:0007149
cobalt nutrient regimen	The treatment involving exposure of plant to cobalt as supplement to study various types of responses. [GR:pj] id: EO:0007276
cold temperature regimen	The treatment involving an exposure to cold or sub-optimal temperature, which may depend on the study type or the regional environment. [GR:pj] id: EO:0007174
continuous light regimen	The treatment involving continuous exposure of light to the plant. [GR:pj] id: EO:0007162
copper nutrient regimen	The treatment involving exposure of plant to micronutrient copper as supplement to study various types of responses. [GR:pj] id: EO:0007261
cupric sulfate	The treatment involving use of cupric sulfate for mutagenesis process. [GR:pj, CAS:[7758-98-7]] id: EO:0007527
cytokinin regimen	Treatment involving the use of cytokinin (or its homolog) growth hormone to study various types of responses on its extrinsic and/or intrinsic application. [GR:pj] id: EO:0007066
day light intensity	id: EO:0007193
DCMU regimen	It blocks the reduction of plastoquinone in the photosynthetic light reaction and keeps the plastoquinone pool oxidized. [GR:pj] id: EO:0007063
dexamethason	The material was treated with dexamethason [GR:pj] id: MPI-Term
drought environment	id: EO:0007404
estradiol	The material was treated with estradiol [GR:pj] id: MPI-Term
ethanol	The material was treated with ethanol [GR:pj] id: MPI-Term
ethylene regimen	Treatment involving the use of ethylene (or its homolog) growth hormone to study various types of responses on its extrinsic and/or intrinsic application. [GR:pj] id: EO:0007068
facultative anaerobic environm	OBSOLETE. [GR:pj] id: EO:0007150
far red light regimen	The treatment using far red light either exclusively or as part of a supplemental light treatment involving red color light in the wavelength range of 800-700 nM. [GR:pj] id: EO:0007203
ferrous sulfate regimen	Treatment involving the use of ferrous sulfate supplement to study various types of responses. [GR:pj] id: EO:0007098
fertilizer regimen	Treatment involving the use of fertilier to study various types of responses. [GR:pj] id: EO:0007085
flood water	The treatment involving an exposure to standing water from flash floods for a small part of plant's life span. This also results in anaerobic soil conditions for a short period. [GR:pj] id: EO:0007172
fungal elicitor	id: EO:0007402
gibberellic acid regimen	Treatment involving the use of GA (or its homolog) growth hormone to study various types of responses on its extrinsic and/or intrinsic application. [GR:pj] id: EO:0007069
high light intensity regimen	id: EO:0007075
Hoagland solution	id: EO:0007405
humidity regimen	The treatment involving an exposure to varying degree of humidity, which may depend on regional environment. [GR:pj] id: EO:0007197
hygromycin regimen	The treatment involving use of hygromycin B antibiotic for selection purposes. [GR:pj] id: EO:0007168
indole acetic acid regimen	Treatment involving the use of IAA (or its homolog) growth hormone to study various types of responses on its extrinsic and/or intrinsic application. [GR:pj] id: EO:0007070
intermittent light regimen	In biological experiments it refer to the intermittent exposure of plant to the cycles of light and dark or one light Vs the another type of light [GR:pj] id: EO:0007128
IR light regimen	The treatment using infra red (IR) light either exclusively or as part of a supplemental light treatment involving IR light in the wavelength range of 700nm-1mm. [GR:pj] id: EO:0007202
iron nutrient regimen	The treatment involving exposure of plant to micronutrient iron as supplement to study various types of responses. [GR:pj] id: EO:0007242
jasmonic acid regimen	Treatment involving the use of JA (or its homolog) growth hormone to study various types of responses on its extrinsic and/or intrinsic application. [GR:pj] id: EO:0007080
light quantity regimen	In biological experiments often it refer to the length of the exposure time. The treatment also includes the quantity of light falling on a per unit area. This may be expressed either in terms of hours for which teh radiation was available or in the units of luminous flux or the lumens. [GR:pj] id: EO:0007078
light regimen	The treatment involving day light as the light of the sun or the artificial light in a growth chamber. [GR:pj] id: EO:0007196
long day length regimen	The treatment involving exposure of plant to long day light duration followed by a short night cycle. [GR:pj] id: EO:0007199
macronutrient regimen	The treatment involving use of element as supplement to study various types of responses. The macronutrients comprise the elements required by the plant in relatively large quantities for normal growth. [GR:pj] id: EO:0007240
manganese nutrient regimen	The treatment involving exposure of plant to micronutrient manganese as supplement to study various types of responses. [GR:pj] id: EO:0007387
methyl jasmonate	id: EO:0007407
micronutrient regimen	The treatment involving exposure of plant to elements that are required in tiny quantities for growth, as supplement to study various types of responses. [GR:pj] id: EO:0007239
middle infra-red light regimen	The treatment using middle infra-red light either exclusively or as part of a supplemental light treatment involving middle IR band that contains energy in the range of wavelengths 1300-3000nm. [GR:pj] id: EO:0007131
mineral nutrient regimen	Treatment involving the use of mineral supplement to study various types of responses. [GR:pj] id: EO:0007044
moderate light intensity regim	id: EO:0007076
natural fertilizer regimen	Treatment involving the use of organic fertilizer and its component as supplements to study various types of responses. [GR:pj] id: EO:0007087
near infra-red light regimen	The treatment using infra-red light either exclusively or as part of a supplemental light of near IR band that contains energy in the range of wavelengths 750-1300nm, which is closest to the visible light. [GR:pj] id: EO:0007130
nitrate regimen	id: EO:0007406
nitrogen fertilizer regimen	Treatment involving the use of nitrogen fertilizer and its components as supplements to study various types of responses. [GR:pj] id: EO:0007102
nitrogen nutrient regimen	The treatment involving exposure of plant to macronutrient nitrogen as supplement to study various types of responses. [GR:pj] id: EO:0007284
non-mineral nutrient regimen	Treatment involving the exposure of plant to molecular forms of nutrient as supplement to study various types of responses. [GR:pj] id: EO:0007043
normal temperature regimen	OBSOLETE. [GR:pj] id: EO:0007237
NPK fertilizer regimen	Treatment involving the use of nitrogen, phosphorus and potassium supplements to study various types of responses. [GR:pj] id: EO:0007104
optimal temperature regimen	OBSOLETE. [GR:pj] id: EO:0007238
Other condition	The material was subjected to a treatment that is not specified by any EO-term, details are specified in treatment description [GR:pj] id: MPI-Term
other nutrient regimen	Treatment involving the exposure of plant to elemental forms of nutrient as supplement to study various types of responses. These are not considered essential elements. [GR:pj] id: EO:0007047
pH regimen	The treatment involving exposure of plants to varying levels of pH of the growth media. [GR:pj] id: EO:0007171
phosphate fertilizer regimen	Treatment involving the use of phosphate fertilizer and its components as supplements to study various types of responses. [GR:pj] id: EO:0007103
phosphorus nutrient regimen	The treatment involving exposure of plant to macronutrient phosphorus as supplement to study various types of responses. [GR:pj] id: EO:0007397
potassium nitrate regimen	Treatment involving the use of potassiumium nitrate supplement to study various types of responses. [GR:pj] id: EO:0007096
potassium nutrient regimen	The treatment involving exposure of plant to macronutrient potassium as supplement to study various types of responses. [GR:pj] id: EO:0007293
potassium sulfate regimen	Treatment involving the use of potassium sulfate supplement to study various types of responses. [GR:pj] id: EO:0007099
radiation intensity regimen	The treatment involving amount of energy of any radiation incident upon (or flowing through) unit area, perpendicular to the radiation source, in unit time. [GR:pj] id: EO:0007152
radiation quality regimen	The treatment involving an exposure to a given type of radiation. Often it is in the form of electromagnetic and ionizing radiation such as light (infrared, visible or ultraviolet), x-rays, gamma rays, etc. [GR:pj] id: EO:0007154
radiation quantity regimen	In biological experiments it refer to the treatment involving radiation in terms of length of the exposure time. It also includes the quantity of radiation falling on a per unit area. This is expressed in the units of luminous flux or the lumens. [GR:pj] id: EO:0007153
radiation regimen	The treatment involving an exposure with a radiation type, intesity or quantity. [GR:pj] id: EO:0007151
salicylic acid regimen	The treatment involving use of salicylic acid to study various types of responses on its extrinsic and/or intrinsic application. [GR:pj] id: EO:0007187
salt regimen	The treatment involving use of salts as supplement to liquid and soil growth media to study various types of responses on their application. This treatment may be used to simulate the growth conditions of sea coast regions and saline/sodic soils. [GR:pj] id: EO:0007185
short day length regimen	The treatment involving exposure of plant to short day light duration followed by a long night cycle. [GR:pj] id: EO:0007200
sodium chloride regimen	Treatment involving the use of sodium chloride salt as supplement to liquid and soil growth media to study various types of responses on its application. [GR:pj] id: EO:0007048
sodium nitrate regimen	Treatment involving the use of sodium nitrate supplement to study various types of responses. [GR:pj] id: EO:0007094
soil pH environment	The treatment involving growing plants in varying pH levels of soil growth media. [GR:pj] id: EO:0007058
soil water content	The treatment involving an exposure to varying amounts of water in soil growth media. [GR:pj] id: EO:0007259
Standard condition	The material was cultivated according to the standard cultivation conditions indicated for the culture without further treatment [GR:pj] id: MPI-Term
standing deep water	The treatment involving an exposure to standing water during whole life span of the plant. This also results in anaerobic soil conditions for a long period. [GR:pj] id: EO:0007164
sulfate fertilizer regimen	Treatment involving the use of sulfate fertilizer and its components as supplements to study various types of responses. [GR:pj] id: EO:0007079
sulfur nutrient regimen	The treatment involving exposure of plant to macronutrient sulfur as supplement to study various types of responses. [GR:pj] id: EO:0007295
superphosphate regimen	Treatment involving the use of super phosphate supplement to study various types of responses. [GR:pj] id: EO:0007100
toxic metal treatment	The material was grown in the presence of toxic amounts of a metal ion [GR:pj] id: MPI-Term
urea regimen	Treatment involving the use of urea as source of nitrogen supplement to study various types of responses. [GR:pj] id: EO:0007101
UV-A light regimen	The treatment using UV-A light either exclusively or as part of a supplemental electromagnetic radiation in the wavelength range of 380-315nm. [GR:pj] id: EO:0007002
UV-B light regimen	The treatment using UV-B light either exclusively or as part of a supplemental electromagnetic radiation in the wavelength range of 315-280nm. [GR:pj] id: EO:0007001
UV-C light regimen	The treatment using UV-C light either exclusively or as part of a supplemental electromagnetic radiation in the wavelength range of 280-10nm. [GR:pj] id: EO:0007129
warm/hot temperature regimen	The treatment involving an exposure to above optimal temperature, which may depend on the study type or the regional environment. [GR:pj] id: EO:0007173
warm/hot water temperature reg	The treatment involving an exposure to above optimal water temperature, which may depend on the study type or the regional environment. [GR:pj] id: EO:0007368
water environment	The treatment involving an exposure of varying amount of water and watering frequncies, which may depend on regional environment. [GR:pj] id: EO:0007198
water temperature regimen	The treatment involving an exposure to water with varying degree of temperature, which may depend on regional environment. [GR:pj] id: EO:0007160
watering regimen	The treatment involving an exposure to watering frequencies. [GR:pj] id: EO:0007383
zinc nutrient regimen	The treatment involving exposure of plant to micronutrient zinc as supplement to study various types of responses. [GR:pj] id: EO:0007309
