# Supplementary material for: A plant resource and experiment management system based on the Golm Plant Database as a basic tool for omics research
Source: Plant Methods. 2008 May 21;4:11. doi: 10.1186/1746-4811-4-11 (PMC2409336; doi:10.1186/1746-4811-4-11)
Supplement: Additional file 3 — Samplecomposer. The zip-file contains the source code and a demo version of the sample composer and the controlled vocabulary for organ and treatment as csv files. [file 1746-4811-4-11-S3.zip › readme.txt]

A plant resource and experiment management system based on the Golm Plant Database as a basic tool for omics research

Additional file: Samplecomposer.zip 

Content and usage:
-------------------

The files "OBO_organs.txt" and "OBO_treatments.txt" contain the organ and treatment ontologies in a tab-separated format.

The file "SampleComposerOfflineDemo.zip" contains a standalone demo version of the Sample Composer, "source.zip" contains the project and source files. They were created using Microsoft Visual Studio 2005 Professional Edition (Version 8.0.50727.363) and require Microsoft .NET Framework version 2.0 or higher.

To run the Sample Composer Offline Demo, extract all files from the archive "SampleComposerOfflineDemo.zip" to a folder and execute "SampleComposer.exe".

In order to compile the project source with Oracle database access (switch OFFLINE=false), extract all files from "source.zip" to a folder and download Oracle Instant Client Version 10.1.0.5: 

http://www.oracle.com/technology/software/tech/oci/instantclient/htdocs/winsoft.html

From the downloaded archive, copy the following files to the "GCMS Form" subfolder:

oci.dll
ocijdbc10.dll
ociw32.dll
orannzsbb10.dll
oraocci10.dll
oraociei10.dll

Then, you can use Microsoft Visual Studio to edit and compile the project.

For questions, comments and any other feedback please contact:

Georg Basler
Max-Planck-Institute for Molecular Plant Physiology
Am M�hlenberg 1
14476 Potsdam, Germany
email: basler@mpimp-golm.mpg.de
